# Supplementary material for: A shot through the heart: a case report on retained bullet causing cardiac tamponade
Source: Eur Heart J Case Rep. 2024 Dec 6;8(12):ytae651. doi: 10.1093/ehjcr/ytae651 (PMC11647594; doi:10.1093/ehjcr/ytae651)
Supplement: ytae651_Supplementary_Data [file ytae651_supplementary_data.zip]

Archive with 1 entries (1 files):
- BulletApical4CHamber.avi
